# Supplementary material for: Genetic insights of H9N2 avian influenza viruses circulating in Mali and phylogeographic patterns in Northern and Western Africa
Source: Virus Evol. 2024 Feb 19;10(1):veae011. doi: 10.1093/ve/veae011 (PMC10908551; doi:10.1093/ve/veae011)
Supplement: veae011_Supp [file veae011_supp.zip]

Archive with 2 entries (2 files):
- suppl_data/Supplementary information_Rev_VEVOLU-2023-164-R2.docx
- suppl_data/Supplementary_Table_S2_GISAID acknowledgment table.xlsx
