# Supplementary material for: Genetic insights of H9N2 avian influenza viruses circulating in Mali and phylogeographic patterns in Northern and Western Africa
Source: Virus Evol. 2024 Feb 19;10(1):veae011. doi: 10.1093/ve/veae011 (PMC10908551; doi:10.1093/ve/veae011)
Supplement: veae011_Supp [file veae011_supp.zip › suppl_data/Supplementary_Table_S2_GISAID acknowledgment table.xlsx]

## Sheet: Feuil1
We gratefully acknowledge the authors, originating and submitting laboratories of the sequences from GISAID Database on which this research is partly based. The list is detailed below.
Isolate_Name	Country	Collection_Date	Host classification	Submitting_Lab	Authors
A/chicken/Benin/19_A_06_803_E_20VIR6511_39/2019	Benin	2019-06-11	Domestic_Galliformes	Istituto Zooprofilattico Sperimentale delle Venezie, SCS5 - Research and Innovation	Akpo,Y.; Gnanvi,C.; Djengui,F.; Gbaguidi,T.; Tassoni,L.; Schivo,A.; Salviato,A.; Zamperin,G.; Zecchin,B.; Fusaro,A.; Monne,I.
A/chicken/Benin/19_A_06_808_E_20VIR6511_41/2019	Benin	2019-06-11	Domestic_Galliformes	Istituto Zooprofilattico Sperimentale delle Venezie, SCS5 - Research and Innovation	Akpo,Y.; Gnanvi,C.; Djengui,F.; Gbaguidi,T.; Tassoni,L.; Schivo,A.; Salviato,A.; Zamperin,G.; Zecchin,B.; Fusaro,A.; Monne,I.
A/chicken/Benin/19_A_06_822_E_20VIR6511_47/2019	Benin	2019-06-11	Domestic_Galliformes	Istituto Zooprofilattico Sperimentale delle Venezie, SCS5 - Research and Innovation	Akpo,Y.; Gnanvi,C.; Djengui,F.; Gbaguidi,T.; Tassoni,L.; Schivo,A.; Salviato,A.; Zamperin,G.; Zecchin,B.; Fusaro,A.; Monne,I.
A/chicken/Benin/19_A_06_835_E_20VIR6511_52/2019	Benin	2019-06-11	Domestic_Galliformes	Istituto Zooprofilattico Sperimentale delle Venezie, SCS5 - Research and Innovation	Akpo,Y.; Gnanvi,C.; Djengui,F.; Gbaguidi,T.; Tassoni,L.; Schivo,A.; Salviato,A.; Zamperin,G.; Zecchin,B.; Fusaro,A.; Monne,I.
A/chicken/Benin/19_A_06_832_E_20VIR6511_51/2019	Benin	2019-06-11	Domestic_Galliformes	Istituto Zooprofilattico Sperimentale delle Venezie, SCS5 - Research and Innovation	Akpo,Y.; Gnanvi,C.; Djengui,F.; Gbaguidi,T.; Tassoni,L.; Schivo,A.; Salviato,A.; Zamperin,G.; Zecchin,B.; Fusaro,A.; Monne,I.
A/chicken/Benin/19_A_10_1339_E_20VIR6511_13/2019	Benin	2019-10-01	Domestic_Galliformes	Istituto Zooprofilattico Sperimentale delle Venezie, SCS5 - Research and Innovation	Akpo,Y.; Gnanvi,C.; Djengui,F.; Gbaguidi,T.; Tassoni,L.; Schivo,A.; Salviato,A.; Zamperin,G.; Zecchin,B.; Fusaro,A.; Monne,I.
A/chicken/Benin/19_A_11_1478_E_20VIR6511_10/2019	Benin	2019-11-12	Domestic_Galliformes	Istituto Zooprofilattico Sperimentale delle Venezie, SCS5 - Research and Innovation	Akpo,Y.; Gnanvi,C.; Djengui,F.; Gbaguidi,T.; Tassoni,L.; Schivo,A.; Salviato,A.; Zamperin,G.; Zecchin,B.; Fusaro,A.; Monne,I.
A/chicken/Benin/19_A_01_168_E/2019	Benin	2019-07-01	Domestic_Galliformes	St. Jude Center of Excellence for Influenza Research and Surveillance (CEIRS), CEIRS Data Processing and Coordinating Center	Fusade-Boyer,M.; Djegui,F.; Batawui,K.; Byuragaba,D.K.; Wabwire-Mangeni,F.; Erima,B.; Atim,G.; Ukuli,Q.A.; Tugume,T.; Dogno,K.; Adjabli,K.; Nzuzi,M.; Adjin,R.; Jeevan,T.; Rubrum,A.; Go-Maro,W.; Kayali,G.; McKenzie,P.; Webby,R.J.; Ducatez,M.F.
A/chicken/Benin/19_A_01_146_E/2019	Benin	2019-07-01	Domestic_Galliformes	St. Jude Center of Excellence for Influenza Research and Surveillance (CEIRS), CEIRS Data Processing and Coordinating Center	Fusade-Boyer,M.; Djegui,F.; Batawui,K.; Byuragaba,D.K.; Wabwire-Mangeni,F.; Erima,B.; Atim,G.; Ukuli,Q.A.; Tugume,T.; Dogno,K.; Adjabli,K.; Nzuzi,M.; Adjin,R.; Jeevan,T.; Rubrum,A.; Go-Maro,W.; Kayali,G.; McKenzie,P.; Webby,R.J.; Ducatez,M.F.
A/chicken/Benin/18_A_12_23_E/2018	Benin	2018-12-15	Domestic_Galliformes	St. Jude Center of Excellence for Influenza Research and Surveillance (CEIRS), CEIRS Data Processing and Coordinating Center	Fusade-Boyer,M.; Djegui,F.; Batawui,K.; Byuragaba,D.K.; Wabwire-Mangeni,F.; Erima,B.; Atim,G.; Ukuli,Q.A.; Tugume,T.; Dogno,K.; Adjabli,K.; Nzuzi,M.; Adjin,R.; Jeevan,T.; Rubrum,A.; Go-Maro,W.; Kayali,G.; McKenzie,P.; Webby,R.J.; Ducatez,M.F.
A/chicken/Benin/19_A_07_972_E_20VIR6511_3/2019	Benin	2019-07-01	Domestic_Galliformes	Istituto Zooprofilattico Sperimentale delle Venezie, SCS5 - Research and Innovation	Akpo,Y.; Gnanvi,C.; Djengui,F.; Gbaguidi,T.; Tassoni,L.; Schivo,A.; Salviato,A.; Zamperin,G.; Zecchin,B.; Fusaro,A.; Monne,I.
A/chicken/Benin/20_A_03_2027_E_20VIR6511_11/2020	Benin	2020-03-17	Domestic_Galliformes	Istituto Zooprofilattico Sperimentale delle Venezie, SCS5 - Research and Innovation	Akpo,Y.; Gnanvi,C.; Djengui,F.; Gbaguidi,T.; Tassoni,L.; Schivo,A.; Salviato,A.; Zamperin,G.; Zecchin,B.; Fusaro,A.; Monne,I.
A/chicken/Benin/20_A_03_2026_E_20VIR6511_12/2020	Benin	2020-03-17	Domestic_Galliformes	Istituto Zooprofilattico Sperimentale delle Venezie, SCS5 - Research and Innovation	Akpo,Y.; Gnanvi,C.; Djengui,F.; Gbaguidi,T.; Tassoni,L.; Schivo,A.; Salviato,A.; Zamperin,G.; Zecchin,B.; Fusaro,A.; Monne,I.
A/chicken/Morocco/AS32/2019	Morocco	2019-01-01	Domestic_Galliformes	St. Jude Center of Excellence for Influenza Research and Surveillance (CEIRS), CEIRS Data Processing and Coordinating Center	Sikht,F.Z., Drissi,C., Camus,C., El-Houadfi,M., Tligui,N., Rubrum,A., Jeevan,T., Webby,R.J., Ducatez,M.F., Fellahi,S.
A/chicken/Morocco/AS77/2019	Morocco	2019-01-01	Domestic_Galliformes	St. Jude Center of Excellence for Influenza Research and Surveillance (CEIRS), CEIRS Data Processing and Coordinating Center	Sikht,F.Z., Drissi,C., Camus,C., El-Houadfi,M., Tligui,N., Rubrum,A., Jeevan,T., Webby,R.J., Ducatez,M.F., Fellahi,S.
A/chicken/Morocco/AS76/2019	Morocco	2019-01-01	Domestic_Galliformes	St. Jude Center of Excellence for Influenza Research and Surveillance (CEIRS), CEIRS Data Processing and Coordinating Center	Sikht,F.Z., Drissi,C., Camus,C., El-Houadfi,M., Tligui,N., Rubrum,A., Jeevan,T., Webby,R.J., Ducatez,M.F., Fellahi,S.
A/chicken/Morocco/AS71/2019	Morocco	2019-01-01	Domestic_Galliformes	St. Jude Center of Excellence for Influenza Research and Surveillance (CEIRS), CEIRS Data Processing and Coordinating Center	Sikht,F.Z., Drissi,C., Camus,C., El-Houadfi,M., Tligui,N., Rubrum,A., Jeevan,T., Webby,R.J., Ducatez,M.F., Fellahi,S.
A/chicken/Morocco/AS13/2018	Morocco	2018-01-01	Domestic_Galliformes	St. Jude Center of Excellence for Influenza Research and Surveillance (CEIRS), CEIRS Data Processing and Coordinating Center	Sikht,F.Z., Drissi,C., Camus,C., El-Houadfi,M., Tligui,N., Rubrum,A., Jeevan,T., Webby,R.J., Ducatez,M.F., Fellahi,S.
A/chicken/Morocco/AS14/2018	Morocco	2018-01-01	Domestic_Galliformes	St. Jude Center of Excellence for Influenza Research and Surveillance (CEIRS), CEIRS Data Processing and Coordinating Center	Sikht,F.Z., Drissi,C., Camus,C., El-Houadfi,M., Tligui,N., Rubrum,A., Jeevan,T., Webby,R.J., Ducatez,M.F., Fellahi,S.
A/chicken/Morocco/AS29/2018	Morocco	2018-01-01	Domestic_Galliformes	St. Jude Center of Excellence for Influenza Research and Surveillance (CEIRS), CEIRS Data Processing and Coordinating Center	Sikht,F.Z., Drissi,C., Camus,C., El-Houadfi,M., Tligui,N., Rubrum,A., Jeevan,T., Webby,R.J., Ducatez,M.F., Fellahi,S.
A/chicken/Morocco/SF6/2017	Morocco	2017-11-01	Domestic_Galliformes	St. Jude Center of Excellence for Influenza Research and Surveillance (CEIRS), CEIRS Data Processing and Coordinating Center	Ducatez,M., Fellahi,S.
A/chicken/Morocco/M5/2017	Morocco	2017-01-01	Domestic_Galliformes	St. Jude Center of Excellence for Influenza Research and Surveillance (CEIRS), CEIRS Data Processing and Coordinating Center	Sikht,F.Z., Drissi,C., Camus,C., El-Houadfi,M., Tligui,N., Rubrum,A., Jeevan,T., Webby,R.J., Ducatez,M.F., Fellahi,S.
A/chicken/Morocco/SF7/2017	Morocco	2017-11-01	Domestic_Galliformes	St. Jude Center of Excellence for Influenza Research and Surveillance (CEIRS), CEIRS Data Processing and Coordinating Center	Ducatez,M., Fellahi,S.
A/chicken/Togo/EC_54/2019	Togo	2019-04-01	Domestic_Galliformes	St. Jude Center of Excellence for Influenza Research and Surveillance (CEIRS), CEIRS Data Processing and Coordinating Center	Fusade-Boyer,M., Djegui,F., Batawui,K., Byuragaba,D.K., Wabwire-Mangeni,F., Erima,B., Atim,G., Ukuli,Q.A., Tugume,T., Dogno,K., Adjabli,K., Nzuzi,M., Adjin,R., Jeevan,T., Rubrum,A., Go-Maro,W., Kayali,G., McKenzie,P., Webby,R.J., Ducatez,M.F.
A/chicken/Togo/EC_171/2019	Togo	2019-04-01	Domestic_Galliformes	St. Jude Center of Excellence for Influenza Research and Surveillance (CEIRS), CEIRS Data Processing and Coordinating Center	Fusade-Boyer,M., Djegui,F., Batawui,K., Byuragaba,D.K., Wabwire-Mangeni,F., Erima,B., Atim,G., Ukuli,Q.A., Tugume,T., Dogno,K., Adjabli,K., Nzuzi,M., Adjin,R., Jeevan,T., Rubrum,A., Go-Maro,W., Kayali,G., McKenzie,P., Webby,R.J., Ducatez,M.F.
A/chicken/Togo/EC_122/2019	Togo	2019-04-01	Domestic_Galliformes	St. Jude Center of Excellence for Influenza Research and Surveillance (CEIRS), CEIRS Data Processing and Coordinating Center	Fusade-Boyer,M., Djegui,F., Batawui,K., Byuragaba,D.K., Wabwire-Mangeni,F., Erima,B., Atim,G., Ukuli,Q.A., Tugume,T., Dogno,K., Adjabli,K., Nzuzi,M., Adjin,R., Jeevan,T., Rubrum,A., Go-Maro,W., Kayali,G., McKenzie,P., Webby,R.J., Ducatez,M.F.
A/chicken/Nigeria/RV_C11_15OR_19VIR8424_15/2019	Nigeria	2019-07-12	Domestic_Galliformes	Istituto Zooprofilattico Sperimentale delle Venezie, SCS5 - Research and Innovation	Sulaiman,L., Shittu,I., Fusaro,A., Inuwa,B., Zecchin,B., Gado,D., Schivo,A., Bianco,A., Laleye,A., Gobbo,F., Vakuru,C., Joannis,T., Monne,I., Meseko,C., Pastori,A.
A/chicken/Nigeria/KD_CK107_111OR_19VIR8424__19/2019	Nigeria	2019-11-07	Domestic_Galliformes	Istituto Zooprofilattico Sperimentale delle Venezie, SCS5 - Research and Innovation	Sulaiman,L., Shittu,I., Fusaro,A., Inuwa,B., Zecchin,B., Gado,D., Schivo,A., Bianco,A., Laleye,A., Gobbo,F., Vakuru,C., Joannis,T., Monne,I., Meseko,C., Pastori,A.
A/guinea_fowl/Nigeria/KD_GF120_122OR_19VIR8424_18/2019	Nigeria	2019-11-07	Domestic_Galliformes	Istituto Zooprofilattico Sperimentale delle Venezie, SCS5 - Research and Innovation	Sulaiman,L., Shittu,I., Fusaro,A., Inuwa,B., Zecchin,B., Gado,D., Schivo,A., Bianco,A., Laleye,A., Gobbo,F., Vakuru,C., Joannis,T., Monne,I., Meseko,C., Pastori,A.
A/guinea_fowl/Nigeria/KD_GF152_154T_19VIR8425_1/2019	Nigeria	2019-07-17	Domestic_Galliformes	Istituto Zooprofilattico Sperimentale delle Venezie, SCS5 - Research and Innovation	Sulaiman,L., Shittu,I., Fusaro,A., Inuwa,B., Zecchin,B., Gado,D., Schivo,A., Bianco,A., Laleye,A., Gobbo,F., Vakuru,C., Joannis,T., Monne,I., Meseko,C., Pastori,A.
A/guinea_fowl/Nigeria/OG_GF6_8T_19VIR8424_5/2019	Nigeria	2019-05-07	Domestic_Galliformes	Istituto Zooprofilattico Sperimentale delle Venezie, SCS5 - Research and Innovation	Sulaiman,L., Shittu,I., Fusaro,A., Inuwa,B., Zecchin,B., Gado,D., Schivo,A., Bianco,A., Laleye,A., Gobbo,F., Vakuru,C., Joannis,T., Monne,I., Meseko,C., Pastori,A.
A/chicken/Nigeria/RV_CK16_20T_19VIR8424_4/2019	Nigeria	2019-05-07	Domestic_Galliformes	Istituto Zooprofilattico Sperimentale delle Venezie, SCS5 - Research and Innovation	Sulaiman,L., Shittu,I., Fusaro,A., Inuwa,B., Zecchin,B., Gado,D., Schivo,A., Bianco,A., Laleye,A., Gobbo,F., Vakuru,C., Joannis,T., Monne,I., Meseko,C., Pastori,A.
A/chicken/Nigeria/RV_CK6_10T_19VIR8425_6/2019	Nigeria	2019-07-19	Domestic_Galliformes	Istituto Zooprofilattico Sperimentale delle Venezie, SCS5 - Research and Innovation	Sulaiman,L., Shittu,I., Fusaro,A., Inuwa,B., Zecchin,B., Gado,D., Schivo,A., Bianco,A., Laleye,A., Gobbo,F., Vakuru,C., Joannis,T., Monne,I., Meseko,C., Pastori,A.
A/chicken/Nigeria/AB_L1_4T_19VIR8425_12/2019	Nigeria	2019-07-23	Domestic_Galliformes	Istituto Zooprofilattico Sperimentale delle Venezie, SCS5 - Research and Innovation	Sulaiman,L., Shittu,I., Fusaro,A., Inuwa,B., Zecchin,B., Gado,D., Schivo,A., Bianco,A., Laleye,A., Gobbo,F., Vakuru,C., Joannis,T., Monne,I., Meseko,C., Pastori,A.
A/chicken/Nigeria/OY_CK51_55T_19VIR8425_5/2019	Nigeria	2019-07-26	Domestic_Galliformes	Istituto Zooprofilattico Sperimentale delle Venezie, SCS5 - Research and Innovation	Sulaiman,L., Shittu,I., Fusaro,A., Inuwa,B., Zecchin,B., Gado,D., Schivo,A., Bianco,A., Laleye,A., Gobbo,F., Vakuru,C., Joannis,T., Monne,I., Meseko,C., Pastori,A.
A/chicken/Nigeria/OG_BL17_21T_19VIR8424_6/2019	Nigeria	2019-05-07	Domestic_Galliformes	Istituto Zooprofilattico Sperimentale delle Venezie, SCS5 - Research and Innovation	Sulaiman,L., Shittu,I., Fusaro,A., Inuwa,B., Zecchin,B., Gado,D., Schivo,A., Bianco,A., Laleye,A., Gobbo,F., Vakuru,C., Joannis,T., Monne,I., Meseko,C., Pastori,A.
A/chicken/Nigeria/IM_C11_15T_19VIR8425_4/2019	Nigeria	2019-07-19	Domestic_Galliformes	Istituto Zooprofilattico Sperimentale delle Venezie, SCS5 - Research and Innovation	Sulaiman,L., Shittu,I., Fusaro,A., Inuwa,B., Zecchin,B., Gado,D., Schivo,A., Bianco,A., Laleye,A., Gobbo,F., Vakuru,C., Joannis,T., Monne,I., Meseko,C., Pastori,A.
A/chicken/Nigeria/SK_LC17_19C_19VIR8424_10/2019	Nigeria	2019-07-07	Domestic_Galliformes	Istituto Zooprofilattico Sperimentale delle Venezie, SCS5 - Research and Innovation	Sulaiman,L., Shittu,I., Fusaro,A., Inuwa,B., Zecchin,B., Gado,D., Schivo,A., Bianco,A., Laleye,A., Gobbo,F., Vakuru,C., Joannis,T., Monne,I., Meseko,C., Pastori,A.
A/chicken/Nigeria/SK_LC14_16T_19VIR8424_13/2019	Nigeria	2019-07-07	Domestic_Galliformes	Istituto Zooprofilattico Sperimentale delle Venezie, SCS5 - Research and Innovation	Sulaiman,L., Shittu,I., Fusaro,A., Inuwa,B., Zecchin,B., Gado,D., Schivo,A., Bianco,A., Laleye,A., Gobbo,F., Vakuru,C., Joannis,T., Monne,I., Meseko,C., Pastori,A.
A/chicken/Nigeria/EN_B11_15T_19VIR8425_14/2019	Nigeria	2019-07-28	Domestic_Galliformes	Istituto Zooprofilattico Sperimentale delle Venezie, SCS5 - Research and Innovation	Sulaiman,L., Shittu,I., Fusaro,A., Inuwa,B., Zecchin,B., Gado,D., Schivo,A., Bianco,A., Laleye,A., Gobbo,F., Vakuru,C., Joannis,T., Monne,I., Meseko,C., Pastori,A.
A/chicken/Nigeria/EN_CK26_30T_19VIR8425_19/2019	Nigeria	2019-04-08	Domestic_Galliformes	Istituto Zooprofilattico Sperimentale delle Venezie, SCS5 - Research and Innovation	Sulaiman,L., Shittu,I., Fusaro,A., Inuwa,B., Zecchin,B., Gado,D., Schivo,A., Bianco,A., Laleye,A., Gobbo,F., Vakuru,C., Joannis,T., Monne,I., Meseko,C., Pastori,A.
A/chicken/Nigeria/LA_CK1_34_35T_19VIR8425__11/2019	Nigeria	2019-07-25	Domestic_Galliformes	Istituto Zooprofilattico Sperimentale delle Venezie, SCS5 - Research and Innovation	Sulaiman,L., Shittu,I., Fusaro,A., Inuwa,B., Zecchin,B., Gado,D., Schivo,A., Bianco,A., Laleye,A., Gobbo,F., Vakuru,C., Joannis,T., Monne,I., Meseko,C., Pastori,A.
A/guinea_fowl/Nigeria/LA_GF21_26_28T_19VIR8425_2/2019	Nigeria	2019-07-18	Domestic_Galliformes	Istituto Zooprofilattico Sperimentale delle Venezie, SCS5 - Research and Innovation	Sulaiman,L., Shittu,I., Fusaro,A., Inuwa,B., Zecchin,B., Gado,D., Schivo,A., Bianco,A., Laleye,A., Gobbo,F., Vakuru,C., Joannis,T., Monne,I., Meseko,C., Pastori,A.
A/chicken/Brong-Ahafo/18VIR1513-13/2017	Ghana	2017-12-05	Domestic_Galliformes	Istituto Zooprofilattico Sperimentale delle Venezie, SCS5 - Research and Innovation	Awuni,J.A., Bianco,A., Dogbey,O.J., Fusaro,A., Yingar,D.T., Salviato,A., Ababio,P.T., Milani,A., Bonfante,F., Monne,I.
A/chicken/Brong-Ahafo/18VIR1513-11/2017	Ghana	2017-12-05	Domestic_Galliformes	Istituto Zooprofilattico Sperimentale delle Venezie, SCS5 - Research and Innovation	Awuni,J.A., Bianco,A., Dogbey,O.J., Fusaro,A., Yingar,D.T., Salviato,A., Ababio,P.T., Milani,A., Bonfante,F., Monne,I.
A/chicken/Brong-Ahafo/18VIR1513-5/2017	Ghana	2017-11-29	Domestic_Galliformes	Istituto Zooprofilattico Sperimentale delle Venezie, SCS5 - Research and Innovation	Awuni,J.A., Bianco,A., Dogbey,O.J., Fusaro,A., Yingar,D.T., Salviato,A., Ababio,P.T., Milani,A., Bonfante,F., Monne,I.
A/chicken/Ashanti/18VIR1513-22/2018	Ghana	2018-02-02	Domestic_Galliformes	Istituto Zooprofilattico Sperimentale delle Venezie, SCS5 - Research and Innovation	Awuni,J.A., Bianco,A., Dogbey,O.J., Fusaro,A., Yingar,D.T., Salviato,A., Ababio,P.T., Milani,A., Bonfante,F., Monne,I.
A/chicken/Ashanti/18VIR1513-23/2018	Ghana	2018-02-02	Domestic_Galliformes	Istituto Zooprofilattico Sperimentale delle Venezie, SCS5 - Research and Innovation	Awuni,J.A., Bianco,A., Dogbey,O.J., Fusaro,A., Yingar,D.T., Salviato,A., Ababio,P.T., Milani,A., Bonfante,F., Monne,I.
A/chicken/Ashanti/18VIR1513-32/2018	Ghana	2018-01-19	Domestic_Galliformes	Istituto Zooprofilattico Sperimentale delle Venezie, SCS5 - Research and Innovation	Awuni,J.A., Bianco,A., Dogbey,O.J., Fusaro,A., Yingar,D.T., Salviato,A., Ababio,P.T., Milani,A., Bonfante,F., Monne,I.
A/chicken/Ashanti/18VIR1513-33/2018	Ghana	2018-01-19	Domestic_Galliformes	Istituto Zooprofilattico Sperimentale delle Venezie, SCS5 - Research and Innovation	Awuni,J.A., Bianco,A., Dogbey,O.J., Fusaro,A., Yingar,D.T., Salviato,A., Ababio,P.T., Milani,A., Bonfante,F., Monne,I.
A/chicken/Morocco/SF1	Morocco	2016-01-01	Domestic_Galliformes	St. Jude Center of Excellence for Influenza Research and Surveillance (CEIRS), CEIRS Data Processing and Coordinating Center	Fusade-Boyer,M., Djegui,F., Batawui,K., Byuragaba,D.K., Wabwire-Mangeni,F., Erima,B., Atim,G., Ukuli,Q.A., Tugume,T., Dogno,K., Adjabli,K., Nzuzi,M., Adjin,R., Jeevan,T., Rubrum,A., Go-Maro,W., Kayali,G., McKenzie,P., Webby,R.J., Ducatez,M.F.
A/chicken/Morocco/SF2	Morocco	2016-01-01	Domestic_Galliformes	St. Jude Center of Excellence for Influenza Research and Surveillance (CEIRS), CEIRS Data Processing and Coordinating Center	El Houadfi,M., Fellahi,S., Nassik,S., Guerin,J.L., Ducatez,M.F., Ducatez,M.
A/chicken/Morocco/SF3	Morocco	2016-01-01	Domestic_Galliformes	St. Jude Center of Excellence for Influenza Research and Surveillance (CEIRS), CEIRS Data Processing and Coordinating Center	El Houadfi,M., Fellahi,S., Nassik,S., Guerin,J.L., Ducatez,M.F., Ducatez,M.
A/chicken/Morocco/SF4	Morocco	2016-01-01	Domestic_Galliformes	St. Jude Center of Excellence for Influenza Research and Surveillance (CEIRS), CEIRS Data Processing and Coordinating Center	El Houadfi,M., Fellahi,S., Nassik,S., Guerin,J.L., Ducatez,M.F., Ducatez,M.
A/chicken/Morocco/SF5	Morocco	2016-01-01	Domestic_Galliformes	St. Jude Center of Excellence for Influenza Research and Surveillance (CEIRS), CEIRS Data Processing and Coordinating Center	El Houadfi,M., Fellahi,S., Nassik,S., Guerin,J.L., Ducatez,M.F., Ducatez,M.
A/chicken/Benin/19_A_06_810_E_20VIR6511_42/2019	Benin	2019-01-01	Domestic_Galliformes	Istituto Zooprofilattico Sperimentale delle Venezie, SCS5 - Research and Innovation	Akpo,Y.; Gnanvi,C.; Djengui,F.; Gbaguidi,T.; Tassoni,L.; Schivo,A.; Salviato,A.; Zamperin,G.; Zecchin,B.; Fusaro,A.; Monne,I.
A/chicken/Benin/19_A_06_825_E_20VIR6511_48/2019	Benin	2019-01-01	Domestic_Galliformes	Istituto Zooprofilattico Sperimentale delle Venezie, SCS5 - Research and Innovation	Akpo,Y.; Gnanvi,C.; Djengui,F.; Gbaguidi,T.; Tassoni,L.; Schivo,A.; Salviato,A.; Zamperin,G.; Zecchin,B.; Fusaro,A.; Monne,I.
A/chicken/Benin/19_A_04_511_E/2019	Benin	2019-10-04	Domestic_Galliformes	St. Jude Center of Excellence for Influenza Research and Surveillance (CEIRS), CEIRS Data Processing and Coordinating Center	Fusade-Boyer,M., Djegui,F., Batawui,K., Byuragaba,D.K., Wabwire-Mangeni,F., Erima,B., Atim,G., Ukuli,Q.A., Tugume,T., Dogno,K., Adjabli,K., Nzuzi,M., Adjin,R., Jeevan,T., Rubrum,A., Go-Maro,W., Kayali,G., McKenzie,P., Webby,R.J., Ducatez,M.F.
A/chicken/Benin/19_A_03_392_E/2019	Benin	2019-10-03	Domestic_Galliformes	St. Jude Center of Excellence for Influenza Research and Surveillance (CEIRS), CEIRS Data Processing and Coordinating Center	Fusade-Boyer,M., Djegui,F., Batawui,K., Byuragaba,D.K., Wabwire-Mangeni,F., Erima,B., Atim,G., Ukuli,Q.A., Tugume,T., Dogno,K., Adjabli,K., Nzuzi,M., Adjin,R., Jeevan,T., Rubrum,A., Go-Maro,W., Kayali,G., McKenzie,P., Webby,R.J., Ducatez,M.F.
A/chicken/Benin/19_A_01_163_E/2019	Benin	2019-07-01	Domestic_Galliformes	St. Jude Center of Excellence for Influenza Research and Surveillance (CEIRS), CEIRS Data Processing and Coordinating Center	Fusade-Boyer,M., Djegui,F., Batawui,K., Byuragaba,D.K., Wabwire-Mangeni,F., Erima,B., Atim,G., Ukuli,Q.A., Tugume,T., Dogno,K., Adjabli,K., Nzuzi,M., Adjin,R., Jeevan,T., Rubrum,A., Go-Maro,W., Kayali,G., McKenzie,P., Webby,R.J., Ducatez,M.F.
A/chicken/Benin/19_A_01_154_E/2019	Benin	2019-07-01	Domestic_Galliformes	St. Jude Center of Excellence for Influenza Research and Surveillance (CEIRS), CEIRS Data Processing and Coordinating Center	Fusade-Boyer,M., Djegui,F., Batawui,K., Byuragaba,D.K., Wabwire-Mangeni,F., Erima,B., Atim,G., Ukuli,Q.A., Tugume,T., Dogno,K., Adjabli,K., Nzuzi,M., Adjin,R., Jeevan,T., Rubrum,A., Go-Maro,W., Kayali,G., McKenzie,P., Webby,R.J., Ducatez,M.F.
A/chicken/Benin/19_A_01_141_E/2019	Benin	2019-07-01	Domestic_Galliformes	St. Jude Center of Excellence for Influenza Research and Surveillance (CEIRS), CEIRS Data Processing and Coordinating Center	Fusade-Boyer,M., Djegui,F., Batawui,K., Byuragaba,D.K., Wabwire-Mangeni,F., Erima,B., Atim,G., Ukuli,Q.A., Tugume,T., Dogno,K., Adjabli,K., Nzuzi,M., Adjin,R., Jeevan,T., Rubrum,A., Go-Maro,W., Kayali,G., McKenzie,P., Webby,R.J., Ducatez,M.F.
A/chicken/Benin/19_A_01_156_E/2019	Benin	2019-07-01	Domestic_Galliformes	St. Jude Center of Excellence for Influenza Research and Surveillance (CEIRS), CEIRS Data Processing and Coordinating Center	Fusade-Boyer,M., Djegui,F., Batawui,K., Byuragaba,D.K., Wabwire-Mangeni,F., Erima,B., Atim,G., Ukuli,Q.A., Tugume,T., Dogno,K., Adjabli,K., Nzuzi,M., Adjin,R., Jeevan,T., Rubrum,A., Go-Maro,W., Kayali,G., McKenzie,P., Webby,R.J., Ducatez,M.F.
A/chicken/Benin/19_A_03_402_E/2019	Benin	2019-03-10	Domestic_Galliformes	St. Jude Center of Excellence for Influenza Research and Surveillance (CEIRS), CEIRS Data Processing and Coordinating Center	Fusade-Boyer,M., Djegui,F., Batawui,K., Byuragaba,D.K., Wabwire-Mangeni,F., Erima,B., Atim,G., Ukuli,Q.A., Tugume,T., Dogno,K., Adjabli,K., Nzuzi,M., Adjin,R., Jeevan,T., Rubrum,A., Go-Maro,W., Kayali,G., McKenzie,P., Webby,R.J., Ducatez,M.F.
A/chicken/Benin/19_A_03_394_E/2019	Benin	2019-03-10	Domestic_Galliformes	St. Jude Center of Excellence for Influenza Research and Surveillance (CEIRS), CEIRS Data Processing and Coordinating Center	Fusade-Boyer,M., Djegui,F., Batawui,K., Byuragaba,D.K., Wabwire-Mangeni,F., Erima,B., Atim,G., Ukuli,Q.A., Tugume,T., Dogno,K., Adjabli,K., Nzuzi,M., Adjin,R., Jeevan,T., Rubrum,A., Go-Maro,W., Kayali,G., McKenzie,P., Webby,R.J., Ducatez,M.F.
A/chicken/Benin/19_A_01_140_E/2019	Benin	2019-01-07	Domestic_Galliformes	St. Jude Center of Excellence for Influenza Research and Surveillance (CEIRS), CEIRS Data Processing and Coordinating Center	Fusade-Boyer,M., Djegui,F., Batawui,K., Byuragaba,D.K., Wabwire-Mangeni,F., Erima,B., Atim,G., Ukuli,Q.A., Tugume,T., Dogno,K., Adjabli,K., Nzuzi,M., Adjin,R., Jeevan,T., Rubrum,A., Go-Maro,W., Kayali,G., McKenzie,P., Webby,R.J., Ducatez,M.F.
A/chicken/Benin/19_A_03_397_E/2019	Benin	2019-03-10	Domestic_Galliformes	St. Jude Center of Excellence for Influenza Research and Surveillance (CEIRS), CEIRS Data Processing and Coordinating Center	Fusade-Boyer,M., Djegui,F., Batawui,K., Byuragaba,D.K., Wabwire-Mangeni,F., Erima,B., Atim,G., Ukuli,Q.A., Tugume,T., Dogno,K., Adjabli,K., Nzuzi,M., Adjin,R., Jeevan,T., Rubrum,A., Go-Maro,W., Kayali,G., McKenzie,P., Webby,R.J., Ducatez,M.F.
A/chicken/Benin/19_A_03_395_E/2019	Benin	2019-03-10	Domestic_Galliformes	St. Jude Center of Excellence for Influenza Research and Surveillance (CEIRS), CEIRS Data Processing and Coordinating Center	Fusade-Boyer,M., Djegui,F., Batawui,K., Byuragaba,D.K., Wabwire-Mangeni,F., Erima,B., Atim,G., Ukuli,Q.A., Tugume,T., Dogno,K., Adjabli,K., Nzuzi,M., Adjin,R., Jeevan,T., Rubrum,A., Go-Maro,W., Kayali,G., McKenzie,P., Webby,R.J., Ducatez,M.F.
A/chicken/Benin/19_A_02_303_E/2019	Benin	2019-02-17	Domestic_Galliformes	St. Jude Center of Excellence for Influenza Research and Surveillance (CEIRS), CEIRS Data Processing and Coordinating Center	Fusade-Boyer,M., Djegui,F., Batawui,K., Byuragaba,D.K., Wabwire-Mangeni,F., Erima,B., Atim,G., Ukuli,Q.A., Tugume,T., Dogno,K., Adjabli,K., Nzuzi,M., Adjin,R., Jeevan,T., Rubrum,A., Go-Maro,W., Kayali,G., McKenzie,P., Webby,R.J., Ducatez,M.F.
A/chicken/Benin/19_A_01_160_E/2019	Benin	2019-01-07	Domestic_Galliformes	St. Jude Center of Excellence for Influenza Research and Surveillance (CEIRS), CEIRS Data Processing and Coordinating Center	Fusade-Boyer,M., Djegui,F., Batawui,K., Byuragaba,D.K., Wabwire-Mangeni,F., Erima,B., Atim,G., Ukuli,Q.A., Tugume,T., Dogno,K., Adjabli,K., Nzuzi,M., Adjin,R., Jeevan,T., Rubrum,A., Go-Maro,W., Kayali,G., McKenzie,P., Webby,R.J., Ducatez,M.F.
A/chicken/Benin/19_A_01_165_E/2019	Benin	2019-01-07	Domestic_Galliformes	St. Jude Center of Excellence for Influenza Research and Surveillance (CEIRS), CEIRS Data Processing and Coordinating Center	Fusade-Boyer,M., Djegui,F., Batawui,K., Byuragaba,D.K., Wabwire-Mangeni,F., Erima,B., Atim,G., Ukuli,Q.A., Tugume,T., Dogno,K., Adjabli,K., Nzuzi,M., Adjin,R., Jeevan,T., Rubrum,A., Go-Maro,W., Kayali,G., McKenzie,P., Webby,R.J., Ducatez,M.F.
A/chicken/Benin/19_A_01_179_E/2019	Benin	2019-01-07	Domestic_Galliformes	St. Jude Center of Excellence for Influenza Research and Surveillance (CEIRS), CEIRS Data Processing and Coordinating Center	Fusade-Boyer,M., Djegui,F., Batawui,K., Byuragaba,D.K., Wabwire-Mangeni,F., Erima,B., Atim,G., Ukuli,Q.A., Tugume,T., Dogno,K., Adjabli,K., Nzuzi,M., Adjin,R., Jeevan,T., Rubrum,A., Go-Maro,W., Kayali,G., McKenzie,P., Webby,R.J., Ducatez,M.F.
A/chicken/Benin/18_A_12_34_E/2018	Benin	2018-12-15	Domestic_Galliformes	St. Jude Center of Excellence for Influenza Research and Surveillance (CEIRS), CEIRS Data Processing and Coordinating Center	Fusade-Boyer,M., Djegui,F., Batawui,K., Byuragaba,D.K., Wabwire-Mangeni,F., Erima,B., Atim,G., Ukuli,Q.A., Tugume,T., Dogno,K., Adjabli,K., Nzuzi,M., Adjin,R., Jeevan,T., Rubrum,A., Go-Maro,W., Kayali,G., McKenzie,P., Webby,R.J., Ducatez,M.F.
A/chicken/Benin/19_A_01_161_E/2019	Benin	2019-01-07	Domestic_Galliformes	St. Jude Center of Excellence for Influenza Research and Surveillance (CEIRS), CEIRS Data Processing and Coordinating Center	Fusade-Boyer,M., Djegui,F., Batawui,K., Byuragaba,D.K., Wabwire-Mangeni,F., Erima,B., Atim,G., Ukuli,Q.A., Tugume,T., Dogno,K., Adjabli,K., Nzuzi,M., Adjin,R., Jeevan,T., Rubrum,A., Go-Maro,W., Kayali,G., McKenzie,P., Webby,R.J., Ducatez,M.F.
A/chicken/Benin/19_A_03_407_E/2019	Benin	2019-03-10	Domestic_Galliformes	St. Jude Center of Excellence for Influenza Research and Surveillance (CEIRS), CEIRS Data Processing and Coordinating Center	Fusade-Boyer,M., Djegui,F., Batawui,K., Byuragaba,D.K., Wabwire-Mangeni,F., Erima,B., Atim,G., Ukuli,Q.A., Tugume,T., Dogno,K., Adjabli,K., Nzuzi,M., Adjin,R., Jeevan,T., Rubrum,A., Go-Maro,W., Kayali,G., McKenzie,P., Webby,R.J., Ducatez,M.F.
A/chicken/Benin/19_A_01_145_E/2019	Benin	2019-01-07	Domestic_Galliformes	St. Jude Center of Excellence for Influenza Research and Surveillance (CEIRS), CEIRS Data Processing and Coordinating Center	Fusade-Boyer,M., Djegui,F., Batawui,K., Byuragaba,D.K., Wabwire-Mangeni,F., Erima,B., Atim,G., Ukuli,Q.A., Tugume,T., Dogno,K., Adjabli,K., Nzuzi,M., Adjin,R., Jeevan,T., Rubrum,A., Go-Maro,W., Kayali,G., McKenzie,P., Webby,R.J., Ducatez,M.F.
A/chicken/Nigeria/OY_CK97_101T_19VIR8425_15/2019	Nigeria	2019-04-08	Domestic_Galliformes	Istituto Zooprofilattico Sperimentale delle Venezie, SCS5 - Research and Innovation	Sulaiman,L., Shittu,I., Fusaro,A., Inuwa,B., Zecchin,B., Gado,D., Schivo,A., Bianco,A., Laleye,A., Gobbo,F., Vakuru,C., Joannis,T., Monne,I., Meseko,C., Pastori,A.
A/chicken/Nigeria/SK_LC6_10T_19VIR8425_10/2019	Nigeria	2019-07-20	Domestic_Galliformes	Istituto Zooprofilattico Sperimentale delle Venezie, SCS5 - Research and Innovation	Sulaiman,L., Shittu,I., Fusaro,A., Inuwa,B., Zecchin,B., Gado,D., Schivo,A., Bianco,A., Laleye,A., Gobbo,F., Vakuru,C., Joannis,T., Monne,I., Meseko,C., Pastori,A.
A/Layers/Senegal/17VIR4455-1/2017(H9N2)	Senegal	2017-04-23	Domestic_Galliformes	ISRA, LNERV	Diallo,A.A., Lo,F.T., Diop,M., Diouf,M., Ndiaye,Y.S., Diouf,R.O.B., Diop,A., Zecchin,B., Salviato,A., Fusaro,A., Monne,I., Lo,M.M., Seck,M.T.
A/Layers/Senegal/17VIR4455-3/2017(H9N2)	Senegal	2017-04-23	Domestic_Galliformes	ISRA, LNERV	Diallo,A.A., Lo,F.T., Diop,M., Diouf,M., Ndiaye,Y.S., Diouf,R.O.B., Diop,A., Zecchin,B., Salviato,A., Fusaro,A., Monne,I., Lo,M.M., Seck,M.T.
A/Layers/Senegal/17VIR4455-2/2017(H9N2)	Senegal	2017-04-23	Domestic_Galliformes	ISRA, LNERV	Diallo,A.A., Lo,F.T., Diop,M., Diouf,M., Ndiaye,Y.S., Diouf,R.O.B., Diop,A., Zecchin,B., Salviato,A., Fusaro,A., Monne,I., Lo,M.M., Seck,M.T.
A/chicken/Morocco/26-2_917_21RS1333-32/2021	Morocco	2021-04-28	Domestic_Galliformes	Istituto Zooprofilattico Sperimentale Delle Venezie	El Mellouli, F.; Mouahid, M.; Zecchin, B.; Fusaro, A.; Schivo, A.; Salviato, A.; Palumbo, E.; Milani, A.; Giussani, E.; Pastori, A.; Monne, I.; Terregino, C.
A/chicken/Morocco/17_6650_21RS1333-19/2020	Morocco	2020-11-28	Domestic_Galliformes	Istituto Zooprofilattico Sperimentale Delle Venezie	El Mellouli, F.; Mouahid, M.; Zecchin, B.; Fusaro, A.; Schivo, A.; Salviato, A.; Palumbo, E.; Milani, A.; Giussani, E.; Pastori, A.; Monne, I.; Terregino, C.
A/chicken/Morocco/14-1_4636_21RS1333-14/2020	Morocco	2020-03-20	Domestic_Galliformes	Istituto Zooprofilattico Sperimentale Delle Venezie	El Mellouli, F.; Mouahid, M.; Zecchin, B.; Fusaro, A.; Schivo, A.; Salviato, A.; Palumbo, E.; Milani, A.; Giussani, E.; Pastori, A.; Monne, I.; Terregino, C.
A/chicken/Morocco/24_520_21RS1333-28/2021	Morocco	2021-03-18	Domestic_Galliformes	Istituto Zooprofilattico Sperimentale Delle Venezie	El Mellouli, F.; Mouahid, M.; Zecchin, B.; Fusaro, A.; Schivo, A.; Salviato, A.; Palumbo, E.; Milani, A.; Giussani, E.; Pastori, A.; Monne, I.; Terregino, C.
A/chicken/Morocco/13_4562_21RS1333-13/2020	Morocco	2020-03-12	Domestic_Galliformes	Istituto Zooprofilattico Sperimentale Delle Venezie	El Mellouli, F.; Mouahid, M.; Zecchin, B.; Fusaro, A.; Schivo, A.; Salviato, A.; Palumbo, E.; Milani, A.; Giussani, E.; Pastori, A.; Monne, I.; Terregino, C.
A/chicken/Morocco/2_924_21RS1333-2/2019	Morocco	2019-04-03	Domestic_Galliformes	Istituto Zooprofilattico Sperimentale Delle Venezie	El Mellouli, F.; Mouahid, M.; Zecchin, B.; Fusaro, A.; Schivo, A.; Salviato, A.; Palumbo, E.; Milani, A.; Giussani, E.; Pastori, A.; Monne, I.; Terregino, C.
A/chicken/Morocco/19RS1944-1/2016	Morocco	2016-01-25	Domestic_Galliformes	Istituto Zooprofilattico Sperimentale Delle Venezie	El Mellouli, F.; Mouahid, M.; Zecchin, B.; Fusaro, A.; Schivo, A.; Salviato, A.; Palumbo, E.; Milani, A.; Giussani, E.; Pastori, A.; Monne, I.; Terregino, C.
A/chicken/Morocco/3_1004_21RS1333-3/2019	Morocco	2019-04-11	Domestic_Galliformes	Istituto Zooprofilattico Sperimentale Delle Venezie	El Mellouli, F.; Mouahid, M.; Zecchin, B.; Fusaro, A.; Schivo, A.; Salviato, A.; Palumbo, E.; Milani, A.; Giussani, E.; Pastori, A.; Monne, I.; Terregino, C.
A/chicken/Morocco/5_2781_21RS1333-5/2019	Morocco	2019-09-24	Domestic_Galliformes	Istituto Zooprofilattico Sperimentale Delle Venezie	El Mellouli, F.; Mouahid, M.; Zecchin, B.; Fusaro, A.; Schivo, A.; Salviato, A.; Palumbo, E.; Milani, A.; Giussani, E.; Pastori, A.; Monne, I.; Terregino, C.
A/chicken/Morocco/7_3046_21RS1333-7/2019	Morocco	2019-10-19	Domestic_Galliformes	Istituto Zooprofilattico Sperimentale Delle Venezie	El Mellouli, F.; Mouahid, M.; Zecchin, B.; Fusaro, A.; Schivo, A.; Salviato, A.; Palumbo, E.; Milani, A.; Giussani, E.; Pastori, A.; Monne, I.; Terregino, C.
A/chicken/Morocco/21_4374_21RS1333-23/2020	Morocco	2020-02-25	Domestic_Galliformes	Istituto Zooprofilattico Sperimentale Delle Venezie	El Mellouli, F.; Mouahid, M.; Zecchin, B.; Fusaro, A.; Schivo, A.; Salviato, A.; Palumbo, E.; Milani, A.; Giussani, E.; Pastori, A.; Monne, I.; Terregino, C.
A/chicken/Morocco/4_2573_21RS1333-4/2019	Morocco	2019-09-05	Domestic_Galliformes	Istituto Zooprofilattico Sperimentale Delle Venezie	El Mellouli, F.; Mouahid, M.; Zecchin, B.; Fusaro, A.; Schivo, A.; Salviato, A.; Palumbo, E.; Milani, A.; Giussani, E.; Pastori, A.; Monne, I.; Terregino, C.
A/chicken/Morocco/10_4437_21RS1333-10/2020	Morocco	2020-02-29	Domestic_Galliformes	Istituto Zooprofilattico Sperimentale Delle Venezie	El Mellouli, F.; Mouahid, M.; Zecchin, B.; Fusaro, A.; Schivo, A.; Salviato, A.; Palumbo, E.; Milani, A.; Giussani, E.; Pastori, A.; Monne, I.; Terregino, C.
A/chicken/Morocco/11_4438_21RS1333-11/2020	Morocco	2020-02-29	Domestic_Galliformes	Istituto Zooprofilattico Sperimentale Delle Venezie	El Mellouli, F.; Mouahid, M.; Zecchin, B.; Fusaro, A.; Schivo, A.; Salviato, A.; Palumbo, E.; Milani, A.; Giussani, E.; Pastori, A.; Monne, I.; Terregino, C.
A/chicken/Morocco/12_4476_21RS1333-12/2020	Morocco	2020-03-03	Domestic_Galliformes	Istituto Zooprofilattico Sperimentale Delle Venezie	El Mellouli, F.; Mouahid, M.; Zecchin, B.; Fusaro, A.; Schivo, A.; Salviato, A.; Palumbo, E.; Milani, A.; Giussani, E.; Pastori, A.; Monne, I.; Terregino, C.
A/chicken/Morocco/8_3465_21RS1333-8/2019	Morocco	2019-11-29	Domestic_Galliformes	Istituto Zooprofilattico Sperimentale Delle Venezie	El Mellouli, F.; Mouahid, M.; Zecchin, B.; Fusaro, A.; Schivo, A.; Salviato, A.; Palumbo, E.; Milani, A.; Giussani, E.; Pastori, A.; Monne, I.; Terregino, C.
A/chicken/Morocco/9_4410_21RS1333-9/2020	Morocco	2020-02-26	Domestic_Galliformes	Istituto Zooprofilattico Sperimentale Delle Venezie	El Mellouli, F.; Mouahid, M.; Zecchin, B.; Fusaro, A.; Schivo, A.; Salviato, A.; Palumbo, E.; Milani, A.; Giussani, E.; Pastori, A.; Monne, I.; Terregino, C.
A/chicken/Morocco/19RS1944-2/2016	Morocco	2016-01-26	Domestic_Galliformes	Istituto Zooprofilattico Sperimentale Delle Venezie	El Mellouli, F.; Mouahid, M.; Zecchin, B.; Fusaro, A.; Schivo, A.; Salviato, A.; Palumbo, E.; Milani, A.; Giussani, E.; Pastori, A.; Monne, I.; Terregino, C.
A/chicken/Morocco/25-1_3155_21RS1333-29/2021	Morocco	2021-04-09	Domestic_Galliformes	Istituto Zooprofilattico Sperimentale Delle Venezie	El Mellouli, F.; Mouahid, M.; Zecchin, B.; Fusaro, A.; Schivo, A.; Salviato, A.; Palumbo, E.; Milani, A.; Giussani, E.; Pastori, A.; Monne, I.; Terregino, C.
A/chicken/Morocco/25-2_3155_21RS1333-30/2021	Morocco	2021-04-09	Domestic_Galliformes	Istituto Zooprofilattico Sperimentale Delle Venezie	El Mellouli, F.; Mouahid, M.; Zecchin, B.; Fusaro, A.; Schivo, A.; Salviato, A.; Palumbo, E.; Milani, A.; Giussani, E.; Pastori, A.; Monne, I.; Terregino, C.
A/chicken/Morocco/1_456_21RS1333-1/2019	Morocco	2019-02-16	Domestic_Galliformes	Istituto Zooprofilattico Sperimentale Delle Venezie	El Mellouli, F.; Mouahid, M.; Zecchin, B.; Fusaro, A.; Schivo, A.; Salviato, A.; Palumbo, E.; Milani, A.; Giussani, E.; Pastori, A.; Monne, I.; Terregino, C.
A/chicken/Morocco/18_6657_21RS1333-20/2020	Morocco	2020-11-30	Domestic_Galliformes	Istituto Zooprofilattico Sperimentale Delle Venezie	El Mellouli, F.; Mouahid, M.; Zecchin, B.; Fusaro, A.; Schivo, A.; Salviato, A.; Palumbo, E.; Milani, A.; Giussani, E.; Pastori, A.; Monne, I.; Terregino, C.
A/chicken/Morocco/16-1_6595_21RS1333-17/2020	Morocco	2020-11-23	Domestic_Galliformes	Istituto Zooprofilattico Sperimentale Delle Venezie	El Mellouli, F.; Mouahid, M.; Zecchin, B.; Fusaro, A.; Schivo, A.; Salviato, A.; Palumbo, E.; Milani, A.; Giussani, E.; Pastori, A.; Monne, I.; Terregino, C.
A/chicken/Morocco/16-2_6595_21RS1333-18/2020	Morocco	2020-11-23	Domestic_Galliformes	Istituto Zooprofilattico Sperimentale Delle Venezie	El Mellouli, F.; Mouahid, M.; Zecchin, B.; Fusaro, A.; Schivo, A.; Salviato, A.; Palumbo, E.; Milani, A.; Giussani, E.; Pastori, A.; Monne, I.; Terregino, C.
A/chicken/Morocco/22-1_72_21RS1333-24/2021	Morocco	2021-02-11	Domestic_Galliformes	Istituto Zooprofilattico Sperimentale Delle Venezie	El Mellouli, F.; Mouahid, M.; Zecchin, B.; Fusaro, A.; Schivo, A.; Salviato, A.; Palumbo, E.; Milani, A.; Giussani, E.; Pastori, A.; Monne, I.; Terregino, C.
A/chicken/Algeria/6BBD/2017	Algeria	2017-04-01	Domestic_Galliformes	University of Batna 1, Veterinary department	Barberis,A., Boudaoud,A., Ducatez,M.
A/chicken/Algeria/8BBD/2017	Algeria	2017-04-01	Domestic_Galliformes	University of Batna 1, Veterinary department	Barberis,A., Boudaoud,A., Ducatez,M.
A/chicken/Algeria/9BBD/2017	Algeria	2017-04-01	Domestic_Galliformes	University of Batna 1, Veterinary department	Barberis,A., Boudaoud,A., Ducatez,M.
A/chicken/Algeria/10BBD/2017	Algeria	2017-04-01	Domestic_Galliformes	University of Batna 1, Veterinary department	Barberis,A., Boudaoud,A., Ducatez,M.
A/chicken/Algeria/12BBD/2017	Algeria	2017-04-01	Domestic_Galliformes	University of Batna 1, Veterinary department	Barberis,A., Boudaoud,A., Ducatez,M.
A/chicken/Algeria/13BBD/2017	Algeria	2017-04-01	Domestic_Galliformes	University of Batna 1, Veterinary department	Barberis,A., Boudaoud,A., Ducatez,M.
A/chicken/Algeria/15BBD/2017	Algeria	2017-04-01	Domestic_Galliformes	University of Batna 1, Veterinary department	Barberis,A., Boudaoud,A., Ducatez,M.
A/chicken/Algeria/17BBD/2017	Algeria	2017-04-01	Domestic_Galliformes	University of Batna 1, Veterinary department	Barberis,A., Boudaoud,A., Ducatez,M.
A/chicken/Algeria/18BBD/2017	Algeria	2017-04-01	Domestic_Galliformes	University of Batna 1, Veterinary department	Barberis,A., Boudaoud,A., Ducatez,M.
A/chicken/Algeria/19BBD/2017	Algeria	2017-04-01	Domestic_Galliformes	St. Jude Center of Excellence for Influenza Research and Surveillance (CEIRS), CEIRS Data Processing and Coordinating Center	Rubrum,A., Jeevan,T., Darnell,D., Webby,R., Derrar,F., Gradi,E.-A.
A/chicken/Algeria/206/2017	Algeria	2017-11-13	Domestic_Galliformes	St. Jude Center of Excellence for Influenza Research and Surveillance (CEIRS), CEIRS Data Processing and Coordinating Center	Rubrum,A., Jeevan,T., Darnell,D., Webby,R., Derrar,F., Gradi,E.-A.
A/chicken/Algeria/214/2017	Algeria	2017-11-14	Domestic_Galliformes	St. Jude Center of Excellence for Influenza Research and Surveillance (CEIRS), CEIRS Data Processing and Coordinating Center	Rubrum,A., Jeevan,T., Darnell,D., Webby,R., Derrar,F., Gradi,E.-A.
A/chicken/Algeria/207/2017	Algeria	2017-11-13	Domestic_Galliformes	St. Jude Center of Excellence for Influenza Research and Surveillance (CEIRS), CEIRS Data Processing and Coordinating Center	Rubrum,A., Jeevan,T., Darnell,D., Webby,R., Derrar,F., Gradi,E.-A.
A/chicken/Algeria/209/2017	Algeria	2017-11-13	Domestic_Galliformes	St. Jude Center of Excellence for Influenza Research and Surveillance (CEIRS), CEIRS Data Processing and Coordinating Center	Rubrum,A., Jeevan,T., Darnell,D., Webby,R., Derrar,F., Gradi,E.-A.
A/chicken/Algeria/208/2017	Algeria	2017-11-13	Domestic_Galliformes	St. Jude Center of Excellence for Influenza Research and Surveillance (CEIRS), CEIRS Data Processing and Coordinating Center	Rubrum,A., Jeevan,T., Darnell,D., Webby,R., Derrar,F., Gradi,E.-A.
A/chicken/Algeria/213/2017	Algeria	2017-11-14	Domestic_Galliformes	St. Jude Center of Excellence for Influenza Research and Surveillance (CEIRS), CEIRS Data Processing and Coordinating Center	Rubrum,A., Jeevan,T., Darnell,D., Webby,R., Derrar,F., Gradi,E.-A.
A/chicken/Algeria/210/2017	Algeria	2017-11-14	Domestic_Galliformes	St. Jude Center of Excellence for Influenza Research and Surveillance (CEIRS), CEIRS Data Processing and Coordinating Center	Rubrum,A., Jeevan,T., Darnell,D., Webby,R., Derrar,F., Gradi,E.-A.
A/chicken/Algeria/201/2017	Algeria	2017-11-13	Domestic_Galliformes	St. Jude Center of Excellence for Influenza Research and Surveillance (CEIRS), CEIRS Data Processing and Coordinating Center	Rubrum,A., Jeevan,T., Darnell,D., Webby,R., Derrar,F., Gradi,E.-A.
A/chicken/Algeria/215/2017	Algeria	2017-11-14	Domestic_Galliformes	St. Jude Center of Excellence for Influenza Research and Surveillance (CEIRS), CEIRS Data Processing and Coordinating Center	Rubrum,A., Jeevan,T., Darnell,D., Webby,R., Derrar,F., Gradi,E.-A.
A/chicken/Algeria/204/2017	Algeria	2017-11-13	Domestic_Galliformes	St. Jude Center of Excellence for Influenza Research and Surveillance (CEIRS), CEIRS Data Processing and Coordinating Center	Rubrum,A., Jeevan,T., Darnell,D., Webby,R., Derrar,F., Gradi,E.-A.
A/chicken/Algeria/212/2017	Algeria	2017-11-14	Domestic_Galliformes	St. Jude Center of Excellence for Influenza Research and Surveillance (CEIRS), CEIRS Data Processing and Coordinating Center	Rubrum,A., Jeevan,T., Darnell,D., Webby,R., Derrar,F., Gradi,E.-A.
A/chicken/Algeria/205/2017	Algeria	2017-11-13	Domestic_Galliformes	St. Jude Center of Excellence for Influenza Research and Surveillance (CEIRS), CEIRS Data Processing and Coordinating Center	Rubrum,A., Jeevan,T., Darnell,D., Webby,R., Derrar,F., Gradi,E.-A.
A/chicken/Algeria/229/2017	Algeria	2017-12-05	Domestic_Galliformes	St. Jude Center of Excellence for Influenza Research and Surveillance (CEIRS), CEIRS Data Processing and Coordinating Center	Rubrum,A., Jeevan,T., Darnell,D., Webby,R., Derrar,F., Gradi,E.-A.
A/chicken/Algeria/203/2017	Algeria	2017-11-13	Domestic_Galliformes	St. Jude Center of Excellence for Influenza Research and Surveillance (CEIRS), CEIRS Data Processing and Coordinating Center	Rubrum,A., Jeevan,T., Darnell,D., Webby,R., Derrar,F., Gradi,E.-A.
A/chicken/Algeria/228/2017	Algeria	2017-12-05	Domestic_Galliformes	St. Jude Center of Excellence for Influenza Research and Surveillance (CEIRS), CEIRS Data Processing and Coordinating Center	Rubrum,A., Jeevan,T., Darnell,D., Webby,R., Derrar,F., Gradi,E.-A.
A/chicken/Algeria/230/2017	Algeria	2017-12-05	Domestic_Galliformes	St. Jude Center of Excellence for Influenza Research and Surveillance (CEIRS), CEIRS Data Processing and Coordinating Center	Rubrum,A., Jeevan,T., Darnell,D., Webby,R., Derrar,F., Gradi,E.-A.
A/chicken/Algeria/211/2017	Algeria	2017-11-14	Domestic_Galliformes	St. Jude Center of Excellence for Influenza Research and Surveillance (CEIRS), CEIRS Data Processing and Coordinating Center	Rubrum,A., Jeevan,T., Darnell,D., Webby,R., Derrar,F., Gradi,E.-A.
A/chicken/Algeria/223/2017	Algeria	2017-12-05	Domestic_Galliformes	St. Jude Center of Excellence for Influenza Research and Surveillance (CEIRS), CEIRS Data Processing and Coordinating Center	Rubrum,A., Jeevan,T., Darnell,D., Webby,R., Derrar,F., Gradi,E.-A.
A/chicken/Algeria/222/2017	Algeria	2017-12-05	Domestic_Galliformes	St. Jude Center of Excellence for Influenza Research and Surveillance (CEIRS), CEIRS Data Processing and Coordinating Center	Rubrum,A., Jeevan,T., Darnell,D., Webby,R., Derrar,F., Gradi,E.-A.
A/chicken/Algeria/219/2017	Algeria	2017-12-05	Domestic_Galliformes	St. Jude Center of Excellence for Influenza Research and Surveillance (CEIRS), CEIRS Data Processing and Coordinating Center	Rubrum,A., Jeevan,T., Darnell,D., Webby,R., Derrar,F., Gradi,E.-A.
A/chicken/Algeria/216/2017	Algeria	2017-12-05	Domestic_Galliformes	St. Jude Center of Excellence for Influenza Research and Surveillance (CEIRS), CEIRS Data Processing and Coordinating Center	Rubrum,A., Jeevan,T., Darnell,D., Webby,R., Derrar,F., Gradi,E.-A.
A/chicken/Algeria/224/2017	Algeria	2017-12-05	Domestic_Galliformes	St. Jude Center of Excellence for Influenza Research and Surveillance (CEIRS), CEIRS Data Processing and Coordinating Center	Rubrum,A., Jeevan,T., Darnell,D., Webby,R., Derrar,F., Gradi,E.-A.
A/chicken/Algeria/220/2017	Algeria	2017-12-05	Domestic_Galliformes	St. Jude Center of Excellence for Influenza Research and Surveillance (CEIRS), CEIRS Data Processing and Coordinating Center	Rubrum,A., Jeevan,T., Darnell,D., Webby,R., Derrar,F., Gradi,E.-A.
A/chicken/Algeria/226/2017	Algeria	2017-12-05	Domestic_Galliformes	St. Jude Center of Excellence for Influenza Research and Surveillance (CEIRS), CEIRS Data Processing and Coordinating Center	Rubrum,A., Jeevan,T., Darnell,D., Webby,R., Derrar,F., Gradi,E.-A.
A/chicken/Algeria/221/2017	Algeria	2017-12-05	Domestic_Galliformes	St. Jude Center of Excellence for Influenza Research and Surveillance (CEIRS), CEIRS Data Processing and Coordinating Center	Rubrum,A., Jeevan,T., Darnell,D., Webby,R., Derrar,F., Gradi,E.-A.
A/chicken/Algeria/227/2017	Algeria	2017-12-05	Domestic_Galliformes	St. Jude Center of Excellence for Influenza Research and Surveillance (CEIRS), CEIRS Data Processing and Coordinating Center	Rubrum,A., Jeevan,T., Darnell,D., Webby,R., Derrar,F., Gradi,E.-A.
A/chicken/Algeria/225/2017	Algeria	2017-12-05	Domestic_Galliformes	St. Jude Center of Excellence for Influenza Research and Surveillance (CEIRS), CEIRS Data Processing and Coordinating Center	Rubrum,A., Jeevan,T., Darnell,D., Webby,R., Derrar,F., Gradi,E.-A.
A/chicken/Nabeul/812/2012	Tunisia	2012-04-02	Domestic_Galliformes	Pasteur Institute of Tunis, Tunisia, Epidemiology and veterinary microbiology	Arbi,M., Souiai,O., Rego,N., Larbi,I., Naya,H., Ghram,A., Houimel,M.
A/chicken/Tunis/478/2013	Tunisia	2013-09-18	Domestic_Galliformes	Pasteur Institute of Tunis, Tunisia, Epidemiology and veterinary microbiology	Arbi,M., Souiai,O., Rego,N., Larbi,I., Naya,H., Ghram,A., Houimel,M.
A/chicken/Gafsa/56/2014	Tunisia	2014-01-16	Domestic_Galliformes	Pasteur Institute of Tunis, Tunisia, Epidemiology and veterinary microbiology	Arbi,M., Souiai,O., Rego,N., Larbi,I., Naya,H., Ghram,A., Houimel,M.
A/chicken/Mahdia/803/2015	Tunisia	2015-05-28	Domestic_Galliformes	Pasteur Institute of Tunis, Tunisia, Epidemiology and veterinary microbiology	Arbi,M., Souiai,O., Rego,N., Larbi,I., Naya,H., Ghram,A., Houimel,M.
A/chicken/Sfax/40/2016	Tunisia	2016-04-10	Domestic_Galliformes	Pasteur Institute of Tunis, Tunisia, Epidemiology and veterinary microbiology	Arbi,M., Souiai,O., Rego,N., Larbi,I., Naya,H., Ghram,A., Houimel,M.
